# Supplementary material for: Multi-Target Strategy to Uncover Unexpected Compounds in Rinse-Off and Leave-On Cosmetics
Source: Molecules. 2021 Apr 25;26(9):2504. doi: 10.3390/molecules26092504 (PMC8123312; doi:10.3390/molecules26092504)
Supplement: Supplementary file 1 [file molecules-26-02504-s001.zip]

Archive with 1 entries (1 files):
- molecules-1197817-supplementary.pdf
